# Supplementary material for: Structural Basis for the Inhibition of Coronaviral Main Proteases by a Benzothiazole-Based Inhibitor
Source: Viruses. 2022 Sep 18;14(9):2075. doi: 10.3390/v14092075 (PMC9505605; doi:10.3390/v14092075)
Supplement: Supplementary file 1 [file viruses-14-02075-s001.zip]

Archive with 1 entries (1 files):
- viruses-1891424-supplementary.pdf
